# Supplementary material for: Rosuvastatin Attenuates CD40L-Induced Downregulation of Extracellular Matrix Production in Human Aortic Smooth Muscle Cells via TRAF6-JNK-NF-κB Pathway
Source: PLoS One. 2016 Apr 27;11(4):e0153919. doi: 10.1371/journal.pone.0153919 (PMC4847831; doi:10.1371/journal.pone.0153919)
Supplement: S1 Table — (XLSX) [file pone.0153919.s109.xlsx]

## Sheet: Sheet1
			GAPDH			target
			CT1	CT2	mean	CT1	CT2	CT3	mean	ΔCT	ΔΔCT	RQ	RQ mean	RQ SD
P4Hα1	1	control	17.82	17.96	17.89	24.94	24.93	24.98	24.95	7.06	0	1	1	0
		2μg/ml	16.82	16.72	16.77	24.33	24.19	24.4	24.3067	7.53667	0.476667	0.718636	0.702133	0.0194719
		5μg/ml	16.71	16.55	16.63	24.74	24.56	24.56	24.62	7.99	0.93	0.524858	0.514243	0.0168381
		10μg/ml	16.76	16.63	16.695	24.47	24.47	24.51	24.4833	7.78833	0.728333	0.603601	0.578379	0.0287028
	2	control	16.99	16.95	16.97	24.64	24.48		24.56	7.59	0	1
		2μg/ml	17.65	17.61	17.63	25.84	25.71		25.775	8.145	0.555	0.680657
		5μg/ml	16.37	16.5	16.435	24.98	24.94		24.96	8.525	0.935	0.523042
		10μg/ml	16.32	16.49	16.405	24.78	24.76		24.77	8.365	0.775	0.584389
	3	control	17.7	17.34	17.52	25.49	25.36		25.425	7.905	0	1
		2μg/ml	15.92	15.94	15.93	24.4	24.27		24.335	8.405	0.5	0.707107
		5μg/ml	16.1	16.08	16.09	24.99	25.03		25.01	8.92	1.015	0.494828
		10μg/ml	15.99	16.27	16.13	24.94	24.87		24.905	8.775	0.87	0.547147
MMP2	1	control	17.82	17.96	17.89	27.62	27.55	27.54	27.57	9.68	0	1	1	0
		2μg/ml	16.82	16.72	16.77	26.16	26.37	26.2	26.2433	9.47333	-0.206667	1.15402	1.04654	0.122065
		5μg/ml	16.71	16.55	16.63	26.41	26.38	26.69	26.4933	9.86333	0.183333	0.880666	0.951439	0.0701808
		10μg/ml	16.76	16.63	16.695	26.24	26.32	26.27	26.2767	9.58167	-0.0983333	1.07054	1.04606	0.0342214
	2	control	16.99	16.95	16.97	28.77	28.56		28.665	11.695	0	1
		2μg/ml	17.65	17.61	17.63	29.3	29.15		29.225	11.595	-0.1	1.07177
		5μg/ml	16.37	16.5	16.435	28.16	28.04		28.1	11.665	-0.03	1.02101
		10μg/ml	16.32	16.49	16.405	27.93	28.1		28.015	11.61	-0.085	1.06069
	3	control	17.7	17.34	17.52	28.53	28.55		28.54	11.02	0	1
		2μg/ml	15.92	15.94	15.93	27.14	27.02		27.08	11.15	0.13	0.913831
		5μg/ml	16.1	16.08	16.09	27.21	27.15		27.18	11.09	0.07	0.952638
		10μg/ml	15.99	16.27	16.13	27.1	27.18		27.14	11.01	-0.01	1.00696
