# Supplementary material for: Rosuvastatin Attenuates CD40L-Induced Downregulation of Extracellular Matrix Production in Human Aortic Smooth Muscle Cells via TRAF6-JNK-NF-κB Pathway
Source: PLoS One. 2016 Apr 27;11(4):e0153919. doi: 10.1371/journal.pone.0153919 (PMC4847831; doi:10.1371/journal.pone.0153919)
Supplement: S2 Table — (XLSX) [file pone.0153919.s110.xlsx]

## Sheet: Sheet1
			control	2μg/ml	5μg/ml	10μg/ml
P4Hα1	1	P4Hα1	100496	62408	40695	57125
		β-actin	165327	164739	169913	165925
		relative expression	1	0.62	0.39	0.57
	2	P4Hα1	109037	81989	55520	80360
		β-actin	202893	199077	202460	206352
		relative expression	1	0.77	0.51	0.72
	3	P4Hα1	231358	160058	116683	147839
		β-actin	211830	214655	216851	218734
		relative expression	1	0.682715	0.492662	0.618836
		mean	1	0.690905	0.464221	0.636279
		SD	0	0.0753346	0.0648589	0.0765061
collagen1	1	collagen1	214218	155643	127176	139222
		β-actin	165327	164739	169912	165925
		relative expression	1	0.73	0.58	0.65
	2	collagen1	209595	161099	127357	156623
		β-actin	570361	565896	592524	583682
		relative expression	1	0.77	0.58	0.73
	3	collagen1	105045	79083	47462	63979
		β-actin	330582	336416	330035	322753
		relative expression	1	0.74	0.45	0.62
		mean	1	0.746667	0.536667	0.666667
		SD	0	0.0208167	0.0750555	0.0568624
collagen3	1	collagen3	350137	270450	200028	224126
		β-actin	165327	164739	169913	165925
		relative expression	1	0.78	0.56	0.64
	2	collagen3	403703	281413	198824	225787
		β-actin	723737	771492	758193	756354
		relative expression	1	0.65	0.47	0.54
	3	collagen3	270205	198287	139807	168202
		β-actin	414391	421109	419984	420096
		relative expression	1	0.722132	0.51052	0.614044
		mean	1	0.717377	0.513507	0.598015
		SD	0	0.0651303	0.0450743	0.0518913
