# Supplementary material for: Rosuvastatin Attenuates CD40L-Induced Downregulation of Extracellular Matrix Production in Human Aortic Smooth Muscle Cells via TRAF6-JNK-NF-κB Pathway
Source: PLoS One. 2016 Apr 27;11(4):e0153919. doi: 10.1371/journal.pone.0153919 (PMC4847831; doi:10.1371/journal.pone.0153919)
Supplement: S3 Table — (XLSX) [file pone.0153919.s111.xlsx]

## Sheet: Sheet1
			GAPDH			target
			CT1	CT2	mean	CT1	CT2	CT3	mean	ΔCT	ΔΔCT	RQ	RQ mean	RQ SD
P4Hα1	1	control	17.2	16.74	16.97	24.58	24.54		24.56	7.59	0	1	1	0
		4H	16.26	16.85	16.555	24.61	24.53		24.57	8.015	0.425	0.744839	0.73035	0.060088
		8H	15.99	16.36	16.175	24.63	24.56		24.595	8.42	0.83	0.562529	0.594431	0.0690069
		12H	15.84	15.81	15.825	24.12	24.24		24.18	8.355	0.765	0.588453	0.612573	0.0710613
	2	control	16.7	16.97	16.835	25.37	25.32		25.345	8.51	0	1
		4H	18.4	18.42	18.41	27.34	27.21		27.275	8.865	0.355	0.78187
		8H	16.99	17.22	17.105	26.17	26.2		26.185	9.08	0.57	0.673617
		12H	16.5	16.7	16.6	25.67	25.61		25.64	9.04	0.53	0.692555
	3	control	16.56	16.75	16.655	24.5	24.44		24.47	7.815	0	1
		4H	16.31	16.26	16.285	24.7	24.68		24.69	8.405	0.59	0.664343
		8H	15.6	15.71	15.655	24.38	24.3		24.34	8.685	0.87	0.547147
		12H	15.92	16.09	16.005	24.72	24.61		24.665	8.66	0.845	0.556711
MMP2	1	control	17.2	16.74	16.97	28.97	28.71		28.84	11.87	0	1	1	0
		4H	16.26	16.85	16.555	28.58	28.27		28.425	11.87	0	1	0.987087	0.0955203
		8H	15.99	16.36	16.175	28.05	28.01		28.03	11.855	-0.015	1.01045	1.05511	0.0408236
		12H	15.84	15.81	15.825	27.71	27.76		27.735	11.91	0.04	0.972655	0.99002	0.0893078
	2	control	16.7	16.97	16.835	28.96	28.85		28.905	12.07	0	1
		4H	18.4	18.42	18.41	30.69	30.62		30.655	12.245	0.175	0.885768
		8H	16.99	17.22	17.105	29.1	29.07		29.085	11.98	-0.09	1.06437
		12H	16.5	16.7	16.6	28.87	28.74		28.805	12.205	0.135	0.91067
	3	control	16.56	16.75	16.655	28.98	28.97		28.975	12.32	0	1
		4H	16.31	16.26	16.285	28.46	28.54		28.5	12.215	-0.105	1.07549
		8H	15.6	15.71	15.655	27.86	27.84		27.85	12.195	-0.125	1.09051
		12H	15.92	16.09	16.005	28.19	28.22		28.205	12.2	-0.12	1.08673
