# Supplementary material for: Rosuvastatin Attenuates CD40L-Induced Downregulation of Extracellular Matrix Production in Human Aortic Smooth Muscle Cells via TRAF6-JNK-NF-κB Pathway
Source: PLoS One. 2016 Apr 27;11(4):e0153919. doi: 10.1371/journal.pone.0153919 (PMC4847831; doi:10.1371/journal.pone.0153919)
Supplement: S4 Table — (XLSX) [file pone.0153919.s112.xlsx]

## Sheet: Sheet1
		control	4h	8h	12h
1	P4Hα1	106803	68822	40514	61949
	β-actin	135322	133125	129939	136440
	relative expression	1	0.66	0.4	0.58
2	P4Hα1	74895	55245	26695	33075
	β-actin	235768	233466	172618	177085
	relative expression	1	0.74	0.486828	0.59
3	P4Hα1	243147	188281	118397	167808
	β-actin	360902	358770	361371	357501
	relative expression	1	0.778952	0.486304	0.696716
	mean	1	0.726317	0.457711	0.622239
	SD	0	0.060645	0.0499797	0.0646928
