# Supplementary material for: Rosuvastatin Attenuates CD40L-Induced Downregulation of Extracellular Matrix Production in Human Aortic Smooth Muscle Cells via TRAF6-JNK-NF-κB Pathway
Source: PLoS One. 2016 Apr 27;11(4):e0153919. doi: 10.1371/journal.pone.0153919 (PMC4847831; doi:10.1371/journal.pone.0153919)
Supplement: S5 Table — (XLSX) [file pone.0153919.s113.xlsx]

## Sheet: Sheet1
		control	2μg/ml	5μg/ml	10μg/ml
1	MMP2	19928	19991	20250	19320
	relative expression	1	1.00316	1.01616	0.96949
2	MMP2	6933	7238	6573	6373
	relative expression	1	1.04399	0.948074	0.919227
3	MMP2	8223	8183	7814	8022
	relative expression	1	0.995136	0.950261	0.975556
	mean	1	1.0141	0.971498	0.954758
	SD	0	0.0261998	0.0386923	0.0309198
