# Supplementary material for: Rosuvastatin Attenuates CD40L-Induced Downregulation of Extracellular Matrix Production in Human Aortic Smooth Muscle Cells via TRAF6-JNK-NF-κB Pathway
Source: PLoS One. 2016 Apr 27;11(4):e0153919. doi: 10.1371/journal.pone.0153919 (PMC4847831; doi:10.1371/journal.pone.0153919)
Supplement: S6 Table — (XLSX) [file pone.0153919.s114.xlsx]

## Sheet: Sheet1
		control	4h	8h	12h
1	MMP2	22318	23313	23390	22046
	relative expression	1	1.04458	1.04803	0.987813
2	MMP2	7631	7817	7726	7248
	relative expression	1	1.02437	1.01245	0.94981
3	MMP2	9350	9430	9262	10204
	relative expression	1	1.00856	0.990588	1.09134
	mean	1	1.02584	1.01702	1.00965
	SD	0	0.0180579	0.0289943	0.0732477
