# Supplementary material for: Rosuvastatin Attenuates CD40L-Induced Downregulation of Extracellular Matrix Production in Human Aortic Smooth Muscle Cells via TRAF6-JNK-NF-κB Pathway
Source: PLoS One. 2016 Apr 27;11(4):e0153919. doi: 10.1371/journal.pone.0153919 (PMC4847831; doi:10.1371/journal.pone.0153919)
Supplement: S7 Table — (XLSX) [file pone.0153919.s115.xlsx]

## Sheet: Sheet1
		GAPDH			P4Hα1
		CT1	CT2	mean	CT1	CT2	CT3	mean	ΔCT	ΔΔCT	RQ	RQ mean	RQ SD
1	control	14.78	14.79	14.785	22.54	22.47	22.43	22.48	7.695	0	1	1	0
	CD40	15.31	15.3	15.305	24.15	24.02	24.02	24.0633	8.75833	1.06333	0.478525	0.528694	0.0921782
	CD40+R	15.72	15.78	15.75	23.91	23.77	23.79	23.8233	8.07333	0.378333	0.769326	0.782372	0.0218305
	R	15.38	15.36	15.37	23.13	23.1	23.13	23.12	7.75	0.055	0.962594	1.05468	0.133033
2	control	16.41	16.31	16.36	23.21	23.08	23.04	23.11	6.75	0	1
	CD40	15.84	15.83	15.835	23.75	23.63	23.62	23.6667	7.83167	1.08167	0.472483
	CD40+R	15.84	15.94	15.89	22.98	23.03	23.04	23.0167	7.12667	0.376667	0.770215
	R	15.9	15.89	15.895	22.62	22.66	22.68	22.6533	6.75833	0.00833333	0.99424
3	control	17.08	17.05	17.065	24.05	24.02	24.21	24.0933	7.02833	0	1
	CD40	16.13	16.33	16.23	23.9	23.9	23.94	23.9133	7.68333	0.655	0.635075
	CD40+R	15.95	15.91	15.93	23.32	23.14	23.34	23.2667	7.33667	0.308333	0.807574
	R	16.13	16.22	16.175	23.58	23.56	23.62	23.5867	7.41167	-0.271667	1.2072
