# Supplementary material for: Rosuvastatin Attenuates CD40L-Induced Downregulation of Extracellular Matrix Production in Human Aortic Smooth Muscle Cells via TRAF6-JNK-NF-κB Pathway
Source: PLoS One. 2016 Apr 27;11(4):e0153919. doi: 10.1371/journal.pone.0153919 (PMC4847831; doi:10.1371/journal.pone.0153919)
Supplement: S8 Table — (XLSX) [file pone.0153919.s116.xlsx]

## Sheet: Sheet1
			control	CD40	CD40+rosuvastatin	rosuvastatin
P4Hα1	1	P4Hα1	376932	218010	288879	380275
		β-actin	390328	396331	388235	405165
		relative expression	1	0.57	0.770527	0.97
	2	P4Hα1	366149	161510	245297	363311
		β-actin	244197	247483	248614	246666
		relative expression	1	0.44	0.658035	0.98
	3	P4Hα1	380937	185999	309010	383757
		β-actin	624484	626323	624528	623027
		relative expression	1	0.49	0.811127	1.01
		mean	1	0.5	0.746563	0.986667
		SD	0	0.0655744	0.0793093	0.0208167
collagen1	1	collagen1	174136	99367	128893	187399
		β-actin	390328	396331	388235	405165
		relative expression	1	0.56	0.744176	1.04
	2	collagen1	182032	90392	154153	185383
		β-actin	244197	247483	248614	246666
		relative expression	1	0.49	0.8318	1.01
	3	collagen1	283836	148543	201550	268835
		β-actin	624484	626323	624528	623027
		relative expression	1	0.521804	0.710043	0.95
		mean	1	0.523935	0.762006	1
		SD	0	0.0350486	0.0628063	0.0458258
collagen3	1	collagen3	348955	194572	272647	341442
		β-actin	390328	396331	388235	405165
		relative expression	1	0.55	0.785536	0.94
	2	collagen3	187536	97590	158381	189231
		β-actin	244197	247483	248614	246666
		relative expression	1	0.51	0.829532	1
	3	collagen3	404800	189665	306212	396993
		β-actin	624484	626323	624528	623027
		relative expression	1	0.47	0.756399	0.98
		mean	1	0.51	0.790489	0.973333
		SD	0	0.04	0.0368171	0.0305505
