# Supplementary material for: Rosuvastatin Attenuates CD40L-Induced Downregulation of Extracellular Matrix Production in Human Aortic Smooth Muscle Cells via TRAF6-JNK-NF-κB Pathway
Source: PLoS One. 2016 Apr 27;11(4):e0153919. doi: 10.1371/journal.pone.0153919 (PMC4847831; doi:10.1371/journal.pone.0153919)
Supplement: S9 Table — (XLSX) [file pone.0153919.s117.xlsx]

## Sheet: Sheet1
		control	15min	30min	60min	120min
1	NF-KB	8601	38682	78147	53534	32958
	relative expression	1	4.49738	9.0858	6.22416	3.83188
2	NF-KB	7405	26860	54611	38451	36874
	relative expression	1	3.62728	7.37488	5.19257	4.97961
3	NF-KB	65963	203458	509029	398095	204135
	relative expression	1	3.08443	7.71689	6.03513	3.09469
	mean	1	3.73636	8.05919	5.81729	3.96873
	SD	0	0.712767	0.905369	0.549212	0.949882
