# Supplementary material for: Rosuvastatin Attenuates CD40L-Induced Downregulation of Extracellular Matrix Production in Human Aortic Smooth Muscle Cells via TRAF6-JNK-NF-κB Pathway
Source: PLoS One. 2016 Apr 27;11(4):e0153919. doi: 10.1371/journal.pone.0153919 (PMC4847831; doi:10.1371/journal.pone.0153919)
Supplement: S10 Table — (XLSX) [file pone.0153919.s118.xlsx]

## Sheet: Sheet1
		GAPDH			P4Hα1
		CT1	CT2	mean	CT1	CT2	CT3	mean	ΔCT	ΔΔCT	RQ	RQ mean	RQ SD
1	control	15.82	16.01	15.915	23.96	23.71	23.71	23.7933	7.87833	0	1	1	0
	CD40	15.9	15.93	15.915	24.94	24.89	24.98	24.9367	9.02167	1.14333	0.452712	0.482007	0.0273905
	CD40+siRNA	15.27	15.24	15.255	23.52	23.47	23.43	23.4733	8.21833	0.34	0.790041	0.772296	0.0261529
	CD40+siRNA+R	15.41	15.44	15.425	23.48	23.48	23.43	23.4633	8.03833	0.16	0.895025	0.873289	0.043152
	CD40+R	16.11	16.13	16.12	24.24	24.51	24.35	24.3667	8.24667	0.368333	0.774677	0.752661	0.0571565
	R	14.98	14.96	14.97	22.92	22.93	22.97	22.94	7.97	0.0916667	0.938438	1.00166	0.0792078
	siRNA	14.94	14.91	14.925	22.61	22.63	22.63	22.6233	7.69833	-0.18	1.13288	1.02683	0.103271
	R+siRNA	16.19	16.19	16.19	24.03	23.97	24	24	7.81	-0.0683333	1.0485	1.01204	0.0493059
2	control	14.98	15.13	15.055	23.9	23.94		23.92	8.865	0	1
	CD40	15.99	16.12	16.055	25.89	26.03		25.96	9.905	1.04	0.486327
	CD40+siRNA	16.09	16.12	16.105	25.37	25.43		25.4	9.295	0.43	0.742262
	CD40+siRNA+R	15.65	15.53	15.59	24.57	24.64		24.605	9.015	0.15	0.90125
	CD40+R	16.48	16.33	16.405	25.69	25.51		25.6	9.195	0.33	0.795536
	R	16.15	16.39	16.27	25	25.02		25.01	8.74	-0.125	1.09051
	siRNA	15.73	15.77	15.75	24.71	24.74		24.725	8.975	0.11	0.926588
	R+siRNA	16.26	16.35	16.305	25.19	25.28		25.235	8.93	0.065	0.955945
3	control	16.28	16.18	16.23	24.87	24.95		24.91	8.68	0	1
	CD40	16.92	16.8	16.86	26.45	26.59		26.52	9.66	0.98	0.50698
	CD40+siRNA	17.17	17.25	17.21	26.26	26.22		26.24	9.03	0.35	0.784584
	CD40+siRNA+R	16.48	16.33	16.405	25.4	25.33		25.365	8.96	0.28	0.823591
	CD40+R	16.14	16.01	16.075	25.27	25.32		25.295	9.22	0.54	0.687771
	R	17.34	17.42	17.38	26.11	26.08		26.095	8.715	0.035	0.976032
	siRNA	16.52	16.52	16.52	25.14	25.2		25.17	8.65	-0.03	1.02101
	R+siRNA	17.7	17.59	17.645	26.31	26.25		26.28	8.635	-0.045	1.03168
