# Supplementary material for: Rosuvastatin Attenuates CD40L-Induced Downregulation of Extracellular Matrix Production in Human Aortic Smooth Muscle Cells via TRAF6-JNK-NF-κB Pathway
Source: PLoS One. 2016 Apr 27;11(4):e0153919. doi: 10.1371/journal.pone.0153919 (PMC4847831; doi:10.1371/journal.pone.0153919)
Supplement: S11 Table — (XLSX) [file pone.0153919.s119.xlsx]

## Sheet: Sheet1
		control	CD40	C+N	C+N+R	C+R	R	N	N+R
1	P4Hα1	305544	140510	237140	286245	221761	321908	300025	303791
	β-actin	691386	702986	694014	705856	690249	701661	697729	696557
	relative expression	1	0.45228	0.773185	0.917632	0.726986	1.03813	0.97301	0.986882
2	P4Hα1	175103	72080	122079	152295		161340	174322	170778
	β-actin	356626	345957	342440	348717		344157	347000	343872
	relative expression	1	0.424338	0.726066	0.889471	0.77	0.954783	1.02316	1.01147
3	P4Hα1	213157	101774	177332	195321		203516	202694	209474
	β-actin	495799	484016	482724	486908		483039	490005	495207
	relative expression	1	0.489084	0.854465	0.933057	0.66	0.979992	0.962158	0.983896
	mean	1	0.455234	0.784572	0.913387	0.718995	0.990968	0.986108	0.994084
	SD	0	0.0324737	0.0649526	0.0221007	0.0554337	0.0427431	0.0325404	0.0151337
