# Supplementary material for: Rosuvastatin Attenuates CD40L-Induced Downregulation of Extracellular Matrix Production in Human Aortic Smooth Muscle Cells via TRAF6-JNK-NF-κB Pathway
Source: PLoS One. 2016 Apr 27;11(4):e0153919. doi: 10.1371/journal.pone.0153919 (PMC4847831; doi:10.1371/journal.pone.0153919)
Supplement: S12 Table — (XLSX) [file pone.0153919.s120.xlsx]

## Sheet: Sheet1
		control	N.C	NF-KB siRNA
1	NF-KB	248516	240940	84905
	β-actin	34905	35313	35524
	relative expression	1	0.958313	0.335695
2	NF-KB	118460	115903	29892
	β-actin	292237	284816	294020
	relative expression	1	1.00391	0.250808
3	NF-KB	195654	207487	55113
	β-actin	306521	307924	298384
	relative expression	1	1.05565	0.289368
	mean	1	1.00596	0.291957
	SD	0	0.0486993	0.0425026
