# Supplementary material for: Rosuvastatin Attenuates CD40L-Induced Downregulation of Extracellular Matrix Production in Human Aortic Smooth Muscle Cells via TRAF6-JNK-NF-κB Pathway
Source: PLoS One. 2016 Apr 27;11(4):e0153919. doi: 10.1371/journal.pone.0153919 (PMC4847831; doi:10.1371/journal.pone.0153919)
Supplement: S13 Table — (XLSX) [file pone.0153919.s121.xlsx]

## Sheet: Sheet1
slide	image	control					CD40					CD40+R					CD40+JNK siRNA					CD40+TRAF6 siRNA					CD40+ERK siRNA					CD40+p38 MAPK siRNA					R					JNK siRNA					TRAF6 siRNA
		cell	rate	rate mean	mean	SD	cell	rate	rate mean	mean	SD	cell	rate	rate mean	mean	SD	cell	rate	rate mean	mean	SD	cell	rate	rate mean	mean	SD	cell	rate	rate mean	mean	SD	cell	rate	rate mean	mean	SD	cell	rate	rate mean	mean	SD	cell	rate	rate mean	mean	SD	cell	rate	rate mean
1	1	3					31					7					8					12					26					36					0					2					1
		34	0.0882353				38	0.815789				22	0.318182				22	0.363636				27	0.444444				31	0.83871				43	0.837209				30	0				35	0.0571429				26	0.0384615
	2	1					22					15					13					12					18					26					2					0					4
		26	0.0384615				28	0.785714				41	0.365854				36	0.361111				29	0.413793				22	0.818182				33	0.787879				34	0.0588235				41	0				27	0.148148
	3	0					21					4					12					14					28					30					1					2					0
		25	0				26	0.807692				23	0.173913				36	0.333333				36	0.388889				31	0.903226				34	0.882353				28	0.0357143				36	0.0555556				20	0
	4	1					22					6					11					14					36					38					2					1					0
		23	0.0434783	0.0425438			27	0.814815	0.806003			24	0.25	0.276987			32	0.34375	0.350458			33	0.424242	0.417842			41	0.878049	0.859542			50	0.76	0.81686			31	0.0645161	0.0397635			33	0.030303	0.0357504			24	0	0.0466524
2	1	1					34					4					8					4					25					30					0					0					0
		32	0.03125				47	0.723404				22	0.181818				25	0.32				24	0.166667				29	0.862069				42	0.714286				31	0				18	0				24	0
	2	0					30					7					16					8					53					30					0					3					1
		28	0				40	0.75				37	0.189189				35	0.457143				25	0.32				58	0.913793				37	0.810811				26	0				30	0.1				22	0.0454545
	3	1					31					10					13					11					30					42					1					1					0
		28	0.0357143				35	0.885714				29	0.344828				28	0.464286				30	0.366667				33	0.909091				50	0.84				26	0.0384615				31	0.0322581				28	0
	4	1					24					11					13					10					31					52					2					1					1
		32	0.03125	0.0245536			27	0.888889	0.812002			28	0.392857	0.277173			28	0.464286	0.426429			24	0.416667	0.3175			37	0.837838	0.880698			53	0.981132	0.836557			30	0.0666667	0.0262821			26	0.0384615	0.0426799			31	0.0322581	0.0194282
3	1	1					53					11					15					13					29					45					1					1					2
		24	0.0416667				60	0.883333				26	0.423077				24	0.625				35	0.371429				34	0.852941				54	0.833333				26	0.0384615				26	0.0384615				29	0.0689655
	2	0					32					11					9					8					27					58					2					3					2
		28	0				39	0.820513				26	0.423077				29	0.310345				25	0.32				36	0.75				65	0.892308				31	0.0645161				40	0.075				28	0.0714286
	3	2					38					13					14					16					44					46					2					3					2
		20	0.1				43	0.883721				56	0.232143				31	0.451613				41	0.390244				48	0.916667				54	0.851852				30	0.0666667				28	0.107143				24	0.0833333
	4	3					25					4					6					18					45					39					2					1					2
		24	0.125	0.0666667	0.044588	0.0211308	30	0.833333	0.855225	0.82441	0.0268548	24	0.166667	0.311241	0.288467	0.0197229	20	0.3	0.421739	0.399542	0.0425728	41	0.439024	0.380174	0.371839	0.0506878	51	0.882353	0.85049	0.863576	0.0155027	46	0.847826	0.85633	0.836582	0.0197348	24	0.0833333	0.0632444	0.0430967	0.0187053	35	0.0285714	0.062294	0.0469081	0.0137677	39	0.0512821	0.0687524
[truncated: 12 more columns]
