# Supplementary material for: Rosuvastatin Attenuates CD40L-Induced Downregulation of Extracellular Matrix Production in Human Aortic Smooth Muscle Cells via TRAF6-JNK-NF-κB Pathway
Source: PLoS One. 2016 Apr 27;11(4):e0153919. doi: 10.1371/journal.pone.0153919 (PMC4847831; doi:10.1371/journal.pone.0153919)
Supplement: S14 Table — (XLSX) [file pone.0153919.s122.xlsx]

## Sheet: Sheet1
		0min	5min	15min	30min	120min
1	P-JNK	52560	90018	154883	127319	117253
	T-JNK	337736	332756	338091	338530	331981
	relative expression	1	1.7383	2.94369	2.41667	2.26951
2	P-JNK	136615	235057	400979	305935	284627
	T-JNK	287269	282230	286055	289507	282645
	relative expression	1	1.7513	2.94756	2.22208	2.11751
3	P-JNK	173431	263622	489350	394768	379701
	T-JNK	272476	276809	270320	273145	275969
	relative expression	1	1.49625	2.84409	2.27065	2.16164
4	P-JNK	224009	372902	595355	514759	478736
	T-JNK	290455	295476	299242	292693	295831
	relative expression	1	1.63639	2.57969	2.28037	2.09829
	mean	1	1.65556	2.82876	2.29744	2.16174
	SD	0	0.117984	0.172815	0.0834753	0.0765882
