# Supplementary material for: Rosuvastatin Attenuates CD40L-Induced Downregulation of Extracellular Matrix Production in Human Aortic Smooth Muscle Cells via TRAF6-JNK-NF-κB Pathway
Source: PLoS One. 2016 Apr 27;11(4):e0153919. doi: 10.1371/journal.pone.0153919 (PMC4847831; doi:10.1371/journal.pone.0153919)
Supplement: S15 Table — (XLSX) [file pone.0153919.s123.xlsx]

## Sheet: Sheet1
		0min	5min	15min	30min	120min
1	P-ERK	288529	291561	294801	289089	291297
	T-ERK	308417	297550	306718	299043	309148
	relative expression	1	1.04741	1.0274	1.03335	1.00721
2	P-ERK	321163	326811	330577	333715	336853
	T-ERK	374357	380929	372862	376728	380594
	relative expression	1	1.00003	1.03344	1.03254	1.03167
3	P-ERK	258466	265088	256865	260590	265143
	T-ERK	442587	448908	438275	438340	441743
	relative expression	1	1.01118	1.00358	1.01799	1.02779
	mean	1	1.01954	1.02147	1.02796	1.02222
	SD	0	0.0247739	0.015785	0.00864636	0.0131471
