# Supplementary material for: Rosuvastatin Attenuates CD40L-Induced Downregulation of Extracellular Matrix Production in Human Aortic Smooth Muscle Cells via TRAF6-JNK-NF-κB Pathway
Source: PLoS One. 2016 Apr 27;11(4):e0153919. doi: 10.1371/journal.pone.0153919 (PMC4847831; doi:10.1371/journal.pone.0153919)
Supplement: S16 Table — (XLSX) [file pone.0153919.s124.xlsx]

## Sheet: Sheet1
		0min	5min	15min	30min	120min
1	P-P38	209907	216791	212240	209863	211972
	T-P38	556931	554089	562799	556142	560379
	relative expression	1	1.03809	1.00057	1.00121	1.00362
2	P-P38	219080	215361	229633	225783	209265
	T-P38	362908	364847	355454	383782	363120
	relative expression	1	0.9778	1.07015	0.974542	0.954641
3	P-P38	178901	176777	184539	173458	177240
	T-P38	400852	394328	408756	396227	403448
	relative expression	1	1.00448	1.01157	0.980893	0.984341
	mean	1	1.00679	1.02743	0.985548	0.980869
	SD	0	0.0302129	0.0374028	0.0139296	0.0246753
