# Supplementary material for: Rosuvastatin Attenuates CD40L-Induced Downregulation of Extracellular Matrix Production in Human Aortic Smooth Muscle Cells via TRAF6-JNK-NF-κB Pathway
Source: PLoS One. 2016 Apr 27;11(4):e0153919. doi: 10.1371/journal.pone.0153919 (PMC4847831; doi:10.1371/journal.pone.0153919)
Supplement: S17 Table — (XLSX) [file pone.0153919.s125.xlsx]

## Sheet: Sheet1
		GAPDH			P4Hα1
		CT1	CT2	mean	CT1	CT2	CT3	mean	ΔCT	ΔΔCT	RQ	RQ mean	RQ SD
1	control	17.69	17.61	17.65	25.39	25.19	25.06	25.2133	7.56333	0	1	1	0
	CD40	18.91	18.94	18.925	27.65	27.56	27.64	27.6167	8.69167	1.12833	0.457444	0.498169	0.0466376
	CD40+siRNA	17.43	17.49	17.46	25.65	25.62	25.61	25.6267	8.16667	0.603333	0.658231	0.656219	0.00486449
	CD40+siRNA+R	16.94	16.78	16.86	24.72	24.77	24.76	24.75	7.89	0.326667	0.797377	0.81391	0.0149423
	CD40+R	16.8	16.94	16.87	24.91	24.88	24.88	24.89	8.02	0.456667	0.728668	0.718431	0.0123877
	R	17.68	17.6	17.64	25.31	25.31	25.42	25.3467	7.70667	0.143333	0.905425	1.01235	0.107883
	siRNA	17.97	18.16	18.065	25.59	25.6	25.67	25.62	7.555	-0.00833333	1.00579	0.986093	0.0265152
	R+siRNA	18.39	18.44	18.415	25.85	25.93	25.94	25.9067	7.49167	-0.0716667	1.05093	1.00093	0.0705871
2	control	15.95	16.16	16.055	23.96	24.11		24.035	7.98	0	1
	CD40	16.34	16.36	16.35	25.22	25.17		25.195	8.845	0.865	0.549046
	CD40+siRNA	16.53	16.48	16.505	25.13	25.04		25.085	8.58	0.6	0.659754
	CD40+siRNA+R	15.76	15.72	15.74	24.06	23.93		23.995	8.255	0.275	0.82645
	CD40+R	15.74	15.86	15.8	24.26	24.24		24.25	8.45	0.47	0.721965
	R	16.18	16.2	16.19	24.11	23.9		24.005	7.815	-0.165	1.12117
	siRNA	16.89	16.82	16.855	24.79	24.89		24.84	7.985	0.005	0.99654
	R+siRNA	16.72	16.72	16.72	24.65	24.66		24.655	7.935	-0.045	1.03168
3	control	18.16	18.28	18.22	26.21	26.15		26.18	7.96	0	1
	CD40	18.26	18.18	18.22	27.25	27.18		27.215	8.995	1.035	0.488016
	CD40+siRNA	17.79	17.85	17.82	26.42	26.38		26.4	8.58	0.62	0.650671
	CD40+siRNA+R	18.35	15.27	16.81	25.01	25.11		25.06	8.25	0.29	0.817902
	CD40+R	18.4	18.51	18.455	26.88	26.96		26.92	8.465	0.505	0.70466
	R	17.68	17.77	17.725	25.69	25.65		25.67	7.945	-0.015	1.01045
	siRNA	17.83	17.78	17.805	25.87	25.79		25.83	8.025	0.065	0.955945
	R+siRNA	18.54	18.67	18.605	26.7	26.67		26.685	8.08	0.12	0.920188
