# Supplementary material for: Rosuvastatin Attenuates CD40L-Induced Downregulation of Extracellular Matrix Production in Human Aortic Smooth Muscle Cells via TRAF6-JNK-NF-κB Pathway
Source: PLoS One. 2016 Apr 27;11(4):e0153919. doi: 10.1371/journal.pone.0153919 (PMC4847831; doi:10.1371/journal.pone.0153919)
Supplement: S18 Table — (XLSX) [file pone.0153919.s126.xlsx]

## Sheet: Sheet1
		control	CD40	C+J	C+J+R	C+R	R	J	J+R
1	P4Hα1	339305	172708	241600	277968	251022	344174	344837	343963
	β-actin	479942	480185	483375	487627	489399	482098	482051	485902
	relative expression	1	0.508748	0.706987	0.806317	0.725516	1.00981	1.01186	1.00129
2	P4Hα1	175103	72080	96079	147892		161340	160471	173122
	β-actin	356626	345957	342985	349889		344157	340724	345044
	relative expression	1	0.424338	0.570522	0.860863	0.77	0.954783	0.959209	1.02187
3	P4Hα1	213157	101774	141353	172522		203516	204452	203552
	β-actin	495799	484016	482585	486769		483039	482793	486728
	relative expression	1	0.489084	0.681298	0.82438	0.66	0.979992	0.985	0.972736
	mean	1	0.474056	0.652936	0.83052	0.718505	0.98153	0.985356	0.998635
	SD	0	0.0441656	0.0725186	0.0277865	0.0553341	0.0275473	0.0263261	0.0246764
