# Supplementary material for: Rosuvastatin Attenuates CD40L-Induced Downregulation of Extracellular Matrix Production in Human Aortic Smooth Muscle Cells via TRAF6-JNK-NF-κB Pathway
Source: PLoS One. 2016 Apr 27;11(4):e0153919. doi: 10.1371/journal.pone.0153919 (PMC4847831; doi:10.1371/journal.pone.0153919)
Supplement: S19 Table — (XLSX) [file pone.0153919.s127.xlsx]

## Sheet: Sheet1
		control	N.C	JNK siRNA
1	JNK	238197	224527	81066
	β-actin	317221	323365	326602
	relative expression	1	0.924701	0.330556
2	JNK	203227	201614	42790
	β-actin	223429	218565	221849
	relative expression	1	1.01414	0.212052
3	JNK	120849	115739	25492
	β-actin	215838	213762	207373
	relative expression	1	0.967017	0.219552
	mean	1	0.968619	0.254053
	SD	0	0.0447415	0.0663595
