# Supplementary material for: Rosuvastatin Attenuates CD40L-Induced Downregulation of Extracellular Matrix Production in Human Aortic Smooth Muscle Cells via TRAF6-JNK-NF-κB Pathway
Source: PLoS One. 2016 Apr 27;11(4):e0153919. doi: 10.1371/journal.pone.0153919 (PMC4847831; doi:10.1371/journal.pone.0153919)
Supplement: S20 Table — (XLSX) [file pone.0153919.s128.xlsx]

## Sheet: Sheet1
		control	N.C	ERK siRNA
1	ERK	285954	267899	96773
	β-actin	199370	200414	198837
	relative expression	1	0.93198	0.339329
2	ERK	813359	827781	181415
	β-actin	207523	215334	205635
	relative expression	1	0.980814	0.225092
3	ERK	158676	167978	59431
	β-actin	341762	356126	348571
	relative expression	1	1.01592	0.367227
	mean	1	0.97624	0.310549
	SD	0	0.0421585	0.0753111
