# Supplementary material for: Rosuvastatin Attenuates CD40L-Induced Downregulation of Extracellular Matrix Production in Human Aortic Smooth Muscle Cells via TRAF6-JNK-NF-κB Pathway
Source: PLoS One. 2016 Apr 27;11(4):e0153919. doi: 10.1371/journal.pone.0153919 (PMC4847831; doi:10.1371/journal.pone.0153919)
Supplement: S21 Table — (XLSX) [file pone.0153919.s129.xlsx]

## Sheet: Sheet1
		control	N.C	P38 siRNA
1	P38	222402	211926	73422
	β-actin	331745	323670	325686
	relative expression	1	0.976669	0.336274
2	P38	331311	334371	129362
	β-actin	433872	438862	446361
	relative expression	1	0.997761	0.37953
3	P38	199038	204494	73209
	β-actin	439293	440964	440655
	relative expression	1	1.02352	0.366677
	mean	1	0.999316	0.360827
	SD	0	0.0234634	0.0222137
