# Supplementary material for: Rosuvastatin Attenuates CD40L-Induced Downregulation of Extracellular Matrix Production in Human Aortic Smooth Muscle Cells via TRAF6-JNK-NF-κB Pathway
Source: PLoS One. 2016 Apr 27;11(4):e0153919. doi: 10.1371/journal.pone.0153919 (PMC4847831; doi:10.1371/journal.pone.0153919)
Supplement: S22 Table — (XLSX) [file pone.0153919.s130.xlsx]

## Sheet: Sheet1
		control	CD40	CD40+rosuvastatin	rosuvastatin
1	P-JNK	143121	397935	251485	160260
	T-JNK	441527	444457	459980	439597
	relative expression	1	2.76208	1.68666	1.12467
2	P-JNK	149071	451590	276862	157492
	T-JNK	321274	324157	328962	324060
	relative expression	1	3.00242	1.81384	1.04741
3	P-JNK	130107	352645	209989	136552
	T-JNK	277285	288903	271308	276923
	relative expression	1	2.60143	1.64953	1.05091
4	P-JNK	210114	562634	342371	201178
	T-JNK	688540	683560	687326	685463
	relative expression	1	2.69726	1.63233	0.961769
	mean	1	2.7658	1.69559	1.04619
	SD	0	0.170996	0.082031	0.066607
