# Supplementary material for: Rosuvastatin Attenuates CD40L-Induced Downregulation of Extracellular Matrix Production in Human Aortic Smooth Muscle Cells via TRAF6-JNK-NF-κB Pathway
Source: PLoS One. 2016 Apr 27;11(4):e0153919. doi: 10.1371/journal.pone.0153919 (PMC4847831; doi:10.1371/journal.pone.0153919)
Supplement: S23 Table — (XLSX) [file pone.0153919.s131.xlsx]

## Sheet: Sheet1
		GAPDH			TRAF6
		CT1	CT2	mean	CT1	CT2	CT3	mean	ΔCT	ΔΔCT	RQ	RQ mean	RQ SD
1	control	16.1	16.23	16.165	24.92	24.95		24.935	8.77	0	1	1	0
	CD40	16.22	16.37	16.295	23.9	23.91		23.905	7.61	-1.16	2.23457	2.47734	0.265361
	CD40+R	16.37	16.37	16.37	24.4	24.43		24.415	8.045	-0.725	1.6529	1.774	0.113924
	R	15.59	15.94	15.765	24.35	24.36		24.355	8.59	-0.18	1.13288	1.05401	0.0768217
2	control	16.71	16.95	16.83	25.43	25.4		25.415	8.585	0	1
	CD40	17.29	17.53	17.41	24.51	24.55		24.53	7.12	-1.465	2.76063
	CD40+R	16.82	17.19	17.005	24.7	24.66		24.68	7.675	-0.91	1.87905
	R	17.17	17.01	17.09	25.63	25.58		25.605	8.515	-0.07	1.04972
3	control	16.79	16.79	16.79	25.33	25.41		25.37	8.58	0	1
	CD40	16.94	16.94	16.94	24.21	24.26		24.235	7.295	-1.285	2.43682
	CD40+R	16.32	16.45	16.385	24.09	24.16		24.125	7.74	-0.84	1.79005
	R	16.31	16.52	16.415	24.08	25.97		25.025	8.61	0.03	0.97942
