# Supplementary material for: Rosuvastatin Attenuates CD40L-Induced Downregulation of Extracellular Matrix Production in Human Aortic Smooth Muscle Cells via TRAF6-JNK-NF-κB Pathway
Source: PLoS One. 2016 Apr 27;11(4):e0153919. doi: 10.1371/journal.pone.0153919 (PMC4847831; doi:10.1371/journal.pone.0153919)
Supplement: S24 Table — (XLSX) [file pone.0153919.s132.xlsx]

## Sheet: Sheet1
		control	CD40	C+R	R
1	TRAF6	65139	198340	104377	68066
	β-actin	548543	555763	546126	546580
	relative expression	1	3.00532	1.60947	1.04869
2	TRAF6	62690	154161	115381	62174
	β-actin	190820	195528	198980	191803
	relative expression	1	2.39989	1.76502	0.986686
3	TRAF6	92091	230331	154063	91679
	β-actin	542850	541199	546566	551112
	relative expression	1	2.50875	1.66157	0.980602
	mean	1	2.63799	1.67869	1.00533
	SD	0	0.322741	0.0791792	0.0376759
