# Supplementary material for: Rosuvastatin Attenuates CD40L-Induced Downregulation of Extracellular Matrix Production in Human Aortic Smooth Muscle Cells via TRAF6-JNK-NF-κB Pathway
Source: PLoS One. 2016 Apr 27;11(4):e0153919. doi: 10.1371/journal.pone.0153919 (PMC4847831; doi:10.1371/journal.pone.0153919)
Supplement: S25 Table — (XLSX) [file pone.0153919.s133.xlsx]

## Sheet: Sheet1
		GAPDH			P4Hα1
		CT1	CT2	mean	CT1	CT2	CT3	mean	ΔCT	ΔΔCT	RQ	RQ mean	RQ SD
1	control	15.33	15.49	15.41	23.12	23.14	23.06	23.1067	7.69667	0	1	1	0
	CD40	15.2	15.26	15.23	23.93	23.99	24.01	23.9767	8.74667	1.05	0.482968	0.487309	0.0248631
	CD40+siRNA	15.9	15.79	15.845	24.05	24.21	24.16	24.14	8.295	0.598333	0.660517	0.673785	0.0185323
	CD40+siRNA+R	15.94	16.01	15.975	23.88	23.85	23.89	23.8733	7.89833	0.201667	0.869545	0.871702	0.0549103
	CD40+R	15.97	16.11	16.04	24.34	24.07	24.11	24.1733	8.13333	0.436667	0.73884	0.733129	0.0228903
	R	15.45	15.43	15.44	23.04	22.99	23.06	23.03	7.59	-0.106667	1.07674	1.01754	0.0775132
	siRNA	15.07	15.08	15.075	22.82	22.89	22.8	22.8367	7.76167	0.065	0.955945	0.985906	0.0359303
	R+siRNA	15	14.95	14.975	22.53	22.58	22.62	22.5767	7.60167	-0.095	1.06807	0.996441	0.0658784
2	control	18.12	18.02	18.07	25.63	25.54	25.36	25.51	7.44	0	1
	CD40	18.49	18.46	18.475	27.04	27.07	26.95	27.02	8.545	1.105	0.464902
	CD40+siRNA	18.53	18.55	18.54	26.54	26.57	26.59	26.5667	8.02667	0.586667	0.66588
	CD40+siRNA+R	17.82	17.87	17.845	25.41	25.4	25.37	25.3933	7.54833	0.108333	0.927659
	CD40+R	18.04	17.99	18.015	26.03	25.99	25.84	25.9533	7.93833	0.498333	0.707924
	R	17.25	17.3	17.275	24.85	24.83	24.78	24.82	7.545	0.105	0.929805
	siRNA	17.06	17.06	17.06	24.41	24.46	24.52	24.4633	7.40333	-0.0366667	1.02574
	R+siRNA	17.93	18.38	18.155	25.53	25.59	25.94	25.6867	7.53167	0.0916667	0.938438
3	control	15.72	15.94	15.83	24.38	24.4		24.39	8.56	0	1
	CD40	16.83	16.7	16.765	26.32	26.25		26.285	9.52	0.96	0.514057
	CD40+siRNA	16.39	16.44	16.415	25.43	25.57		25.5	9.085	0.525	0.694959
	CD40+siRNA+R	15.39	15.33	15.36	24.17	24.25		24.21	8.85	0.29	0.817902
	CD40+R	16.72	16.81	16.765	25.71	25.76		25.735	8.97	0.41	0.752623
	R	15.39	15.55	15.47	23.95	23.98		23.965	8.495	-0.065	1.04608
	siRNA	16.13	16.19	16.16	24.74	24.77		24.755	8.595	0.035	0.976032
	R+siRNA	16.51	16.59	16.55	25.13	25.14		25.135	8.585	0.025	0.982821
