# Supplementary material for: Rosuvastatin Attenuates CD40L-Induced Downregulation of Extracellular Matrix Production in Human Aortic Smooth Muscle Cells via TRAF6-JNK-NF-κB Pathway
Source: PLoS One. 2016 Apr 27;11(4):e0153919. doi: 10.1371/journal.pone.0153919 (PMC4847831; doi:10.1371/journal.pone.0153919)
Supplement: S26 Table — (XLSX) [file pone.0153919.s134.xlsx]

## Sheet: Sheet1
		control	CD40	C+T	C+T+R	C+R	R	T	T+R
1	P4Hα1	361757	187595	270537	311436	268947	362423	356624	361809
	β-actin	161649	159428	158828	166609	159361	160891	158296	162422
	relative expression	1	0.525791	0.761124	0.835269	0.75412	1.00656	1.00669	0.995384
2	P4Hα1	175103	72080	108256	147362		161340	178506	174180
	β-actin	356626	345957	341268	348172		344157	346456	355621
	relative expression	1	0.424338	0.646064	0.862008	0.77	0.954783	1.04936	0.99754
3	P4Hα1	213157	101774	161664	185092		203516	205518	202966
	β-actin	495799	484016	482654	486839		483039	483974	480521
	relative expression	1	0.489084	0.779083	0.884318	0.66	0.979992	0.98772	0.982465
	mean	1	0.479737	0.728757	0.860531	0.72804	0.980445	1.01459	0.991796
	SD	0	0.0513679	0.0721747	0.0245576	0.059457	0.0258918	0.0315695	0.00815286
