# Supplementary material for: Rosuvastatin Attenuates CD40L-Induced Downregulation of Extracellular Matrix Production in Human Aortic Smooth Muscle Cells via TRAF6-JNK-NF-κB Pathway
Source: PLoS One. 2016 Apr 27;11(4):e0153919. doi: 10.1371/journal.pone.0153919 (PMC4847831; doi:10.1371/journal.pone.0153919)
Supplement: S27 Table — (XLSX) [file pone.0153919.s135.xlsx]

## Sheet: Sheet1
		control	N.C	TRAF6 siRNA
1	TRAF6	255596	254571	81625
	β-actin	236874	237779	237950
	relative expression	1	0.992199	0.317908
2	TRAF6	862758	870159	299764
	β-actin	338117	334903	338501
	relative expression	1	1.01826	0.347054
3	TRAF6	241947	244150	97954
	β-actin	281262	286537	288466
	relative expression	1	0.990528	0.394747
	mean	1	1.00033	0.353236
	SD	0	0.0155496	0.0387907
